# Supplementary material for: Ovule initiation in crops characterized by multi-ovulate ovaries
Source: Mol Hortic. 2024 Oct 18;4:39. doi: 10.1186/s43897-024-00116-0 (PMC11488239; doi:10.1186/s43897-024-00116-0)
Supplement: Supplementary file 3 — Additional file 3: Supplementary Table 1. The genes involved in the regulation of ovule initiation and their homologs in three other species. Supplementary Table 2. Transcription profiles of genes related to ovule initiation in four species. Supplementary Table 3. Motif sequences. [file 43897_2024_116_MOESM3_ESM.zip]

Archive with 3 entries (3 files):
- Supplementary Table 1_ESM.xlsx
- Supplementary Table 2.xlsx
- Supplementary Table 3.xlsx
