# Supplementary material for: Ovule initiation in crops characterized by multi-ovulate ovaries
Source: Mol Hortic. 2024 Oct 18;4:39. doi: 10.1186/s43897-024-00116-0 (PMC11488239; doi:10.1186/s43897-024-00116-0)
Supplement: Supplementary file 3 — Additional file 3: Supplementary Table 1. The genes involved in the regulation of ovule initiation and their homologs in three other species. Supplementary Table 2. Transcription profiles of genes related to ovule initiation in four species. Supplementary Table 3. Motif sequences. [file 43897_2024_116_MOESM3_ESM.zip › Supplementary Table 1_ESM.xlsx]

## Sheet: Table S1
Supplementary Table 1. The genes involved in the regulation of ovule initiation and their homologues in other three species
Type	Category	Gene Name	In At	In Bn	In Cs	In Gm	Relationship
Ovule identity or ovule development	AP2	APETALA 2 (AP2)	AT4G36920 (Jofuku et. al, 1994, Plant Cell)	BnaC01g01710D	Csa_6G491020	GLYMA_01G188400 GLYMA_11G053800 GLYMA_05G091200 GLYMA_17G170300	At-Bn-Cs-Gm
		AINTEGUMENTA (ANT)	AT4G37750 (Schneitz et al., 1998, Development)	BnaC01g01290D BnaCnng72090D	Csa_6G496390 Csa_4G644740 Csa_2G354000	GLYMA_11G045800 GLYMA_05G108600 GLYMA_17G158300 GLYMA_01G195900	At-Bn-Cs-Gm
		LEUNIG (LUG)	AT4G32551	BnaA03g52120D BnaC01g05930D BnaA08g12150D	Csa_2G379340	GLYMA_17G205700 GLYMA_06G072200 GLYMA_14G128300	At-Bn-Gm-Cs
		REVOLUTA (REV)	AT5G60690	BnaA06g18550D	Csa_6G141360	GLYMA_12G075800 GLYMA_11G145800	At-Bn-Gm-Cs
		SEUSS (SEU)	AT1G43850	BnaCnng63720D	Csa_6G343700	GLYMA_04G241900 GLYMA_06G121500 GLYMA_13G037600 GLYMA_14G119800	At-Bn-Gm-Cs
		AINTEGUMENTA‐LIKE 6 (AIL6)	AT5G10510	BnaC02g00280D BnaA10g21750D BnaC09g46030D BnaA03g02990D	Csa_3G114470	GLYMA_01G022500 GLYMA_09G199800	At-Bn-Gm-Cs
		PERIANTHIA (PAN)	AT1G68640	BnaC06g30310D	Csa_6G031950	GLYMA_02G097900 GLYMA_01G084200 GLYMA_10G276100 GLYMA_20G113600	At-Bn-Cs-Gm
	MYB	LATERAL ORGAN FUSION 1 (LOF1)	AT1G26780	BnaA08g19860D BnaCnng12230D BnaA09g29250D	Csa_5G605730	GLYMA_01G049600 GLYMA_07G228700 GLYMA_02G108800 GLYMA_20G034100	At-Bn-Gm-Cs
	NAC	CUP-SHAPE COTYLEDON 1 (CUC1)	AT3G15170	BnaC03g38960D BnaA03g33770D BnaC05g38460D BnaA02g09970D	Csa_4G629480	GLYMA_13G274300 GLYMA_12G226500 GLYMA_12G161700 GLYMA_06G236000	At-Bn-Gm-Cs
		CUP-SHAPE COTYLEDON 1 (CUC2)	AT5G53950
	YABBY	INNER NO OUTER (INO)	AT1G23420	BnaC05g18750D	Csa_2G348870 Csa_5G600930	GLYMA_08G285200 GLYMA_18G140400	At-Bn-Gm-Cs
	Class-C	AGAMOUS (AG)	AT4G18960	BnaC09g24200D	Csa_6G520410 (CsCUM1) (Kater, 1998, The Plant Cell)	GLYMA_15G088600 GLYMA_08G120600	At-Bn-Gm-Cs
	Class-D	SEEDSTICK (STK)	AT4G09960	BnaA03g24210D BnaC03g72890D	Csa_6G520410	GLYMA_06G324400 GLYMA_04G257100	At-Bn-Cs-Gm
		SHATTER-PROOF 1 (SHP1)	AT3G58780	BnaA05g02990D BnaA05g03000D BnaUnng05090D	Csa_6G177190	GLYMA_14G027251 GLYMA_02G287700 GLYMA_18G105800 GLYMA_08G310100	At-Bn-Gm-Cs
		SHATTER-PROOF 2 (SHP2)	AT2G42830
	Membrane	NEW ENHANCER OF ROOT DWARFISM 1 (NERD1)	AT3G51050	BnaC07g32030D BnaA03g41130D	Csa_6G504640	GLYMA_11G072700 GLYMA_01G170600	At-Bn-Gm-Cs
	Mitochondria	HUELLENLOS (HLL)	AT1G17560 (Schneitz et al., 1998, Development)	BnaC04g38260D BnaA04g15320D BnaA06g36160D BnaA09g17870D	Csa_2G401350 Csa_6G524020	GLYMA_08G310400 GLYMA_18G105500	At-Bn-Cs-Gm
		SHORT INTEGUMENTS 2 (SIN2)	AT2G41670	BnaA05g02320D	Csa_4G168980	GLYMA_03G135000 GLYMA_19G137600	At-Bn-Gm-Cs
	Peptide	EPIDERMAL PATTERNING FACTOR‐LIKE 2 (EPFL2)	AT4G37810	BnaC03g61250D BnaAnng32490D BnaC01g01210D BnaC08g05340D BnaA08g04900D	Csa_6G497000 Csa_7G368090	GLYMA_01G196900 GLYMA_05G109900 GLYMA_17G157200 GLYMA_11G044700 GLYMA_08G345100 GLYMA_18G152800	At-Bn-Cs-Gm
		EPIDERMAL PATTERNING FACTOR‐LIKE 9 (EPFL9)	AT4G12970				At-Bn-Gm-Cs
		ERECTA‐LIKE 1 (ERL1)	AT5G62230	BnaA06g21690D BnaA10g23620D BnaC09g48340D	Csa_5G014290	GLYMA_20G151800 GLYMA_10G242300 GLYMA_09G152400 GLYMA_16G203300	At-Bn-Cs-Gm
		ERECTA‐LIKE 2 (ERL2)	AT5G07180
Phytohoermones	Auxin (At: Nemhauser et al., 2000, Development Cs: Nie et al.,2021, Proc. Natl. Acad. Sci. U. S. A.)	YUCCA 1 (YUC1)	AT4G32540	BnaC03g67260D BnaA08g12160D BnaC01g05950D BnaCnng74730D	Csa_2G379350	GLYMA_04G070100 (GmYUCCA5) (Wang, 2017, Plant Growth Regul.) GLYMA_14G128200 (GmYUCCA16) (Wang, 2017, Plant Growth Regul.) GLYMA_17G205800 (GmYUCCA19) (Wang, 2017, Plant Growth Regul.) GLYMA_06G072100 (GmYUCCA8) (Wang, 2017, Plant Growth Regul.)	At-Bn-Cs-Gm
		PIN-FORMED 1 (PIN1)	AT1G73590	BnaA02g16500D BnaC02g22310D BnaA07g28990D BnaC06g24400D	Csa_1G042820 Csa_5G576590 Csa_5G284520 CsPIN1 (Nie et al.,2021, Proc. Natl. Acad. Sci. U. S. A.)	GLYMA_07G102500 (GmPIN1b) (Wang, 2015, BMC Genomics) GLYMA_08G054700(GmPIN1a) (Wang, 2015, BMC Genomics) GLYMA_09G176300 (GmPIN1c) (Wang, 2015, BMC Genomics) GLYMA_20G014300 (GmPIN3b) (Wang, 2015, BMC Genomics) GLYMA_07G164600 (GmPIN3a) (Wang, 2015, BMC Genomics) GLYMA_09G117900 (GmPIN3d) (Wang, 2015, BMC Genomics)	At-Bn-Cs-Gm
		PIN-FORMED 3 (PIN3)	AT1G70940 (Hu et al., 2022, Plos Genet.)
		AUXIN RESPONSE FACTOR 3 / ETTIN (ARF3/ETT)	AT2G33860	BnaA05g09790D BnaA04g19890D BnaA06g14040D BnaA08g31250D	Csa_6G518210 Csa_3G866510	GLYMA_13G234200 (GmARF34) (Ha, 2013, DNA Res.) GLYMA_07G202200 (GmARF16) (Ha, 2013, DNA Res.) GLYMA_15G078800 GLYMA_13G174000 (GmARF32) (Ha, 2013, DNA Res.) GLYMA_14G217700 (GmARF40) (Ha, 2013, DNA Res.) GLYMA_17G256500 (GmARF47) (Ha, 2013, DNA Res.)	At-Bn-Cs-Gm
		AUXIN RESPONSE FACTOR 5 / MONOPTERROS (ARF5/MP)	AT1G19850
	Cytokinin (At: Bartrina et al., 2011, Plant Cell; Bn: Schwarz, 2020, J. Exp. B.)	CYTOKININ OXIDASE 3 (CKX3)	AT5G56970 (Bartrina et al., 2011, Plant Cell; Zu et al., 2022, J. Integr. Plant Biol.)	BnaA02g08420D (BnCKX3_A2) (Schwarz, 2020, J. Exp. B.) BnaA10g28940D (BnCKX3_A1) (Schwarz, 2020, J. Exp. B.) BnaAnng09190D (BnCKX5_A1) (Schwarz, 2020, J. Exp. B.)	Csa_1G588560 Csa_2G362450	GLYMA_17G054500 (GmCKX15) (Du, 2023, Front. Plant Sci.) GLYMA_13G104700 (GmCKX3-3) (Nguyen, 2021, Plant Direct.) GLYMA_09G063900 (GmCKX07) (Du, 2023, Front. Plant Sci.) GLYMA_15G170300 (GmCKX3-1) (Nguyen, 2021, Plant Direct.) GLYMA_04G028900 (GmCKX5-1) (Nguyen, 2021, Plant Direct.)	At-Bn-Cs-Gm
		CYTOKININ OXIDASE 5 (CKX5)	AT1G75450 (Bartrina et al., 2011, Plant Cell; Zu et al., 2022, J. Integr. Plant Biol.)
		ARABIDOPSIS HISTIDINE KINASE 3 (AHK3)	AT1G27320	BnaA07g08880D BnaC07g11340D	Csa_6G095330	GLYMA_08G105000 GLYMA_05G148100	At-Bn-Cs-Gm
		CYTOKININ RESPONSE FACTORS 7 (CRF7)	AT1G22985	BnaA02g35550D BnaAnng35170D BnaA08g20700D	Csa_6G133770	GLYMA_02G236800 GLYMA_14G205600 GLYMA_18G051500 GLYMA_11G199300	At-Bn-Cs-Gm
		ARABIDOPSIS RESPONSE REGULATOR 1 (ARR1)	AT3G16857	BnaA03g34320D BnaC05g36490D BnaA03g42350D BnaC03g39750D BnaA03g34300D BnaC07g43590D BnaA03g51830D BnaC01g06500D BnaA04g14760D BnaC04g56320D	Csa_3G165610 Csa_6G312560 Csa_4G652100	GLYMA_07G243300 GLYMA_17G030600 GLYMA_15G145200 GLYMA_09G040000 GLYMA_14G110600 GLYMA_04G062500 GLYMA_06G063500 GLYMA_17G217100	At-Bn-Cs-Gm
		ARABIDOPSIS RESPONSE REGULATOR 10 (ARR10)	AT4G31920
		ARABIDOPSIS RESPONSE REGULATOR 12 (ARR12)	AT2G25180
	Gibberellin acid (At: Gomez et al., 2018, Development)	GIBBERELLIN-INSENSTIVE DWARF 1a (GID1a)	AT3G05120	BnaC05g46680D BnaCnng69280D BnaC04g21040D	Csa_1G572450 Csa_7G391240	GLYMA_10G158000 GLYMA_20G230600 GLYMA_02G151100 GLYMA_10G022900 GLYMA_03G148300	At-Bn-Cs-Gm
		GIBBERELLIN-INSENSTIVE DWARF 1b (GID1b)	AT3G63010
		GIBBERELLIN-INSENSTIVE DWARF 1c (GID1c)	AT5G27320
		GIBBERELLIC ACID INSENSITIVE (GAI)	AT1G14920 (Gomez et al., 2018, Development)	BnaA06g34810D BnaA09g18700D	Csa_5G569350	GLYMA_05G140400 GLYMA_08G095800	At-Bn-Cs-Gm
		REPRESSOR OF GA1-3 (RGA)	AT2G01570 (Gomez et al., 2018, Development)
	Brassinosteroid (At: Huang et al., 2013, Mol. Plant)	BRASSINOSTEROID INSENSITIVE 2 (BIN2)	AT4G18710	BnaA02g17120D	Csa_6G501930	GLYMA_12G231400 GLYMA_13G266600	At-Bn-Cs-Gm
		BRASSINAZOLE-RESISTANT 1 (BZR1)	AT1G75080 (Huang et al., 2013, Mol. Plant; Zu et al., 2022, J. Integr. Plant Biol.)	BnaA09g44210D BnaA08g22080D	Csa_2G361450	GLYMA_17G248900 (GmBZL1) (Zhang, 2016, Sci. Rep.) GLYMA_14G076900 (GmBZL2) (Zhang, 2016, Sci. Rep.)	At-Bn-Cs-Gm
		BRI1-EMS-RESISTANT 1 (BES1)	AT1G19350
Genes involved in the regulation of ovule initiation in Arabidopsis were listed according to previous study (Yu et al., 2022, J. Integr. Plant Biol.)

## Sheet: References
References
Bartrina I, Otto E, Strnad M, Werner T, and Schmuelling T. Cytokinin regulates the activity of reproductive meristems, flower organ size, ovule formation, and thus seed yield in Arabidopsis thaliana. Plant Cell. 2011; 23, 69-80. http://doi.org/10.1105/tpc.110.079079.
Du YL, Zhang ZN, Gu YH, Li WJ, Wang WY, Yuan XK, Zhang YX, Yuan M, Du JD, and Zhao Q. Genome-wide identification of the soybean cytokinin oxidase/dehydrogenase gene family and its diverse roles in response to multiple abiotic stress. Front. Plant Sci. 2023; 14, 1163219. https://doi.org/10.3389/fpls.2023.1163219
Gomez MD, Barro-Trastoy D, Escoms E, Saura-Sánchez M, Sánchez I, Briones-Moreno A, Vera-Sirera F, Carrera E, Ripoll JJ, Yanofsky MF, Lopez-Diaz I, Alonso JM, and Perez-Amador MA. Gibberellins negatively modulate ovule number in plants. Development, 2018; 145(13), dev163865. https://doi.org/10.1242/dev.163865
Ha, CV, Le DT, Nishiyama R, Watanabe Y, Sulieman S, Tran UT, Mochida K, Dong NV, Yamaguchi-Shinozaki K, Shinozaki K, and Tran LS. The auxin response factor transcription factor family in soybean: genome-wide identification and expression analyses during development and water stress. DNA Res. 2013; 20(5), 511–524. https://doi.org/10.1093/dnares/dst027
Hu LQ, Chang JH, Yu SX, Jiang YT, Li RH, Zheng JX, Zhang YJ, Xue HW, and Lin WH. PIN3 positively regulates the late initiation of ovule primordia in Arabidopsis thaliana. Plos Genet. 2022; 18, e1010077. http://doi.org/10.1371/journal.pgen.1010077.
Huang HY, Jiang WB, Hu YW, Wu P, Zhu JY, Liang WQ, Wang ZY, and Lin WH. BR signal influences Arabidopsis ovule and seed number through regulating related genes expression by BZR1. Mol. Plant 2013; 6, 456-469. http://doi.org/10.1093/mp/sss070.
Jofuku KD, den Boer BGW, Van Montagu M, and Okamuro JK. Control of Arabidopsis flower and seed development by the homeotic gene APETALA2. Plant Cell. 1994; 6, 1211–1225. http://doi.org/10.1105/tpc.6.9.1211.
Kater MM, Colombo L, Franken J, Busscher M, Masiero S, Van Lookeren Campagne MM, and Angenent GC. Multiple AGAMOUS homologs from cucumber and petunia differ in their ability to induce reproductive organ fate. Plant Cell. 1998; 10(2), 171–182. https://doi.org/10.1105/tpc.10.2.171
Nemhauser JL, Feldman LJ, and Zambryski PC. Auxin and ETTIN in Arabidopsis gynoecium morphogenesis. Development, 2000; 127(18), 3877-3888. https://doi.org/10.1242-/dev.127.18.3877
Nguyen HN, Kambhampati S, Kisiala A, Seegobin M, and Emery RJN. The soybean (Glycine max L.) cytokinin oxidase/dehydrogenase multigene family; Identification of natural variations for altered cytokinin content and seed yield. Plant Direct. 2021; 5(2), e00308. https://doi.org/10.1002/pld3.308
Nie J, Shan N, Liu H, Yao XH, Wang ZW, Bai RX, Guo YC, Duan Y, Wang CL, and Sui XL. Transcriptional control of local auxin distribution by the CsDFB1-CsPHB module regulates floral organogenesis in cucumber. Proc. Natl. Acad. Sci. U. S. A. 2021; 118(8), e2023942118. http://doi.org/10.1073/pnas.2023942118
Schneitz K, Baker SC, Gasser CS, and Redweik A. Pattern formation and growth during floral organogenesis: HUELLENLOS and AINTEGUMENTA are required for the formation of the proximal region of the ovule primordium in Arabidopsis thaliana. Development, 1998; 125(14), 2555–2563. https://doi.org/10.1242/dev.125.14.2555
Schwarz I, Scheirlinck MT, Otto E, Bartrina I, Schmidt RC, and Schmülling T. Cytokinin regulates the activity of the inflorescence meristem and components of seed yield in oilseed rape. J. Exp. Bot. 2020; 71(22), 7146–7159. https://doi.org/10.1093/jxb/eraa419
Wang YG, Liu HH, Wang SP, and Li HJ. Genome-wide identification and expression analysis of the YUCCA gene family in soybean (Glycine max L.). Plant Growth Regul. 2017; 81, 265–275. https://doi.org/10.1007/s10725-016-0203-x
Wang ZH, Cheng K, Wan LY, Yan LY, Jiang HF, Liu SY, Lei Y, & Liao BS. Genome-wide analysis of the basic leucine zipper (bZIP) transcription factor gene family in six legume genomes. BMC Genomics, 2015; 16, 1053. https://doi.org/10.1186/s12864-015-2258-x
Yu SX, Jiang YT, and Lin WH. Ovule initiation: the essential step controlling offspring number in Arabidopsis. J. Integr. Plant Biol. 2022; 64, 1469-1486. http://doi.org/10.1111/jipb.13314.
Zhang Y, Zhang YJ, Yang BJ, Yu XX, Wang D, Zu SH, Xue HW, and Lin WH. Functional characterization of GmBZL2 (AtBZR1 like gene) reveals the conserved BR signaling regulation in Glycine max. Sci. Rep. 2016; 6, 31134. https://doi.org/10.1038/srep31134
Zu SH, Jiang YT, Chang JH, Zhang YJ, Xue HW, and Lin WH. Interaction of brassinosteroid and cytokinin promotes ovule initiation and increases seed number per silique in Arabidopsis. J. Integr. Plant Biol. 2022; 64(3), 702-716. http://doi.org/10.1111/jipb.13197.
