# Supplementary material for: Ovule initiation in crops characterized by multi-ovulate ovaries
Source: Mol Hortic. 2024 Oct 18;4:39. doi: 10.1186/s43897-024-00116-0 (PMC11488239; doi:10.1186/s43897-024-00116-0)
Supplement: Supplementary file 3 — Additional file 3: Supplementary Table 1. The genes involved in the regulation of ovule initiation and their homologs in three other species. Supplementary Table 2. Transcription profiles of genes related to ovule initiation in four species. Supplementary Table 3. Motif sequences. [file 43897_2024_116_MOESM3_ESM.zip › Supplementary Table 2.xlsx]

## Sheet: Table S1
	Supplementary Table 2. Transcription profiles of the genes related to ovule initiation in four species
	Gene	Gene ID	Initiation	Development	Stem	Leaf	Root
	APETALA 2 (AP2)	Csa_6G491020	39.7158	42.3443	11.3825	55.1733	20.7215
		BnaC01g01710D	10.0592	11.3338	4.013	1.338	6.937
		AT4G36920 (AtAP2)	577.173	540.777	27.2	42.02	90.78
		GLYMA_11G053800	0	0	6.60981	9.12124	3.26029
		GLYMA_01G188400	21.9858	21.491	6.82004	5.83165	2.55212
		GLYMA_17G170300	20.6343	25.2943	11.4779	8.56734	2.98558
		GLYMA_05G091200	15.072	17.3846	3.75324	8.83908	3.65056
	AINTEGUMENTA (ANT)	GLYMA_17G158300	15.4241	18.4738	6.23164	0.0855294	0.736287
		GLYMA_05G108600	22.0843	21.2546	8.58584	0.28798	0.888842
		GLYMA_01G195900	2.47586	5.60445	3.04958	0.00901935	0.286692
		GLYMA_11G045800	2.75016	6.27119	4.53623	0.0786892	0.422096
		Csa_6G496390	50.6076	54.3184	8.56402	0.250592	23.5184
		Csa_2G354000	81.8817	87.6115	3.17231	0	34.6553
		Csa_4G644740	40.1372	34.2152	1.40085	0	18.1428
		BnaCnng72090D	3.84823	1.69772	2.432	0.527	6.706
		BnaC01g01290D	0.00942929	0	3.038	0.219	4.136
		AT4G37750 (AtANT)	312.336	342.186	53.62	142.97	155.72
	LEUNIG (LUG)	Csa_2G379340	65.2435	59.1205	17.8341	24.2367	33.0637
		GLYMA_06G072200	21.3876	18.8052	9.41413	11.6228	7.31753
		GLYMA_14G128300	17.4439	13.5149	7.2276	5.01991	3.63023
		GLYMA_17G205700	24.8476	17.9795	9.68794	7.08562	5.80551
		AT4G32551 (AtLUG)	216.752	264.251	141.95	217.83	188.65
		BnaA08g12150D	31.4681	18.5155	2.774	4.93	3.264
		BnaC01g05930D	0.214286	0.130248	5.63	5.892	5.915
		BnaA03g52120D	23.4079	14.5485	1.932	1.604	2.535
	REVOLUTA (REV)	Csa_6G141360	50.0457	54.2916	20.2535	7.98716	58.225
		BnaA06g18550D	27.5657	16.2344	3.195	0.177	3.563
		AT5G60690 (AtREV)	533.285	656.589	455.67	171.88	227.85
		GLYMA_11G145800	44.1684	38.322	36.9035	7.86697	2.63859
		GLYMA_12G075800	28.4926	28.1085	16.7986	3.04183	3.63071
	SEUSS (SEU)	Csa_6G343700	36.2996	38.5797	27.2805	34.2821	42.3422
		BnaCnng63720D	0	0	0	0	0
		AT1G43850	310.673	249.893	141.48	105.37	118.52
		GLYMA_14G119800	21.8002	16.8531	9.78592	14.0986	8.68635
		GLYMA_13G037600	13.3506	11.1612	6.30444	8.41573	5.3789
		GLYMA_06G121500	18.0782	15.3028	11.3279	13.5768	6.47382
		GLYMA_04G241900	23.3285	22.2827	11.8788	15.8224	10.6399
	AINTEGUMENTA‐LIKE 6 (AIL6)	Csa_3G114470	6.89426	4.06858	0.14951	0	9.68219
		GLYMA_09G199800	4.74383	1.68406	0.508244	0.24271	3.67396
		GLYMA_01G022500	4.72183	2.64822	0.771673	0.271934	3.0717
		BnaC09g46030D	0.0645872	0	0.214	0.048	0.253
		BnaA10g21750D	4.8007	2.41218	0.133	0.044	0.149
		BnaA03g02990D	6.56448	1.92903	0.751	0.182	2.961
		BnaC02g00280D	0.126612	0.0457513	0.785	0.09	0.707
		AT5G10510 (AtAIL6)	95.7322	104.397	14.63	21.92	93.07
	PERIANTHIA (PAN)	Csa_6G031950	15.8803	10.6455	2.52042	0.437913	2.72223
		BnaC06g30310D	0.403794	0.0485855	0	0.184	0
		AT1G68640	355.457	451.329	1.42	13.23	18.3
		GLYMA_20G113600	7.72763	0.861817	0.219539	0.165569	0.072042
		GLYMA_10G276100	23.0152	6.2127	0.935119	1.82608	0.438089
		GLYMA_01G084200	0.790274	0.225793	0.42826	0	0.0212199
		GLYMA_02G097900	1.341	0.328926	0.351635	0.152684	0.121959
	LATERAL ORGAN FUSION 1 (LOF1)	Csa_6G031950	15.8803	10.6455	2.52042	0.437913	2.72223
		BnaC06g30310D	0.403794	0.0485855	0	0.184	0
		AT1G68640	355.457	451.329	1.42	13.23	18.3
		GLYMA_20G113600	7.72763	0.861817	0.219539	0.165569	0.072042
		GLYMA_10G276100	23.0152	6.2127	0.935119	1.82608	0.438089
		GLYMA_01G084200	0.790274	0.225793	0.42826	0	0.0212199
		GLYMA_02G097900	1.341	0.328926	0.351635	0.152684	0.121959
	CUP-SHAPE COTYLEDON 1 (CUC1) and CUC2	Csa_4G629480	17.5449	9.14407	0.17	1.09	0.14
		GLYMA_06G236000	14.9209	6.8306	0.149242	0.106571	0.812366
		GLYMA_12G161700	12.4815	3.30548	0.0428961	0.0146519	0.624037
		GLYMA_12G226500	22.6139	14.7398	0.22729	0.137896	0.756714
		GLYMA_13G274300	14.6812	8.92653	0.261103	0.131253	0.524361
		BnaA02g09970D	24.3403	5.05147	0	0	0.061
		AT5G53950 (AtCUC2)	98.7521	88.6285	8.88	11.43	11.6
		AT3G15170 (AtCUC1)	36.8903	31.3184	1.55	1.57	2.33
		BnaC05g38460D	0	0	0	0	0
		BnaA03g33770D	12.3508	3.31872	1.584	0.181	1.444
		BnaC03g38960D	0.964275	0.297122	2.149	0.104	1.192
	INNER NO OUTER (INO)	Csa_2G348870	0.173399	0.327933	0	0	0
		Csa_5G600930	0.178026	0.0935237	0	0	0
		GLYMA_18G140400	0.85535	1.91436	0.111939	0.0392985	0
		GLYMA_08G285200	0.610242	3.05121	0.0260011	0	0
		AT1G23420 (AtINO)	4.57358	6.26565	11.95	7.83	8.13
		BnaC05g18750D	0	0	0	0	0
	AGAMOUS (AG)	BnaC09g24200D	0.65949	0.602825	0	0	0
		AT4G18960 (AtAG)	512.854	367.377	2.95	2.18	4.33
		GLYMA_15G088600	32.3178	44.3334	0.191473	2.59402	0
		GLYMA_08G120600	29.9583	29.163	0	0.0156383	1.61663
		Csa_6G520410	43.8339	52.8528	2.12559	1.30442	5.39843
	SEEDSTICK (STK)	Csa_6G520410	23.7473	38.7684	2.12559	1.30442	5.39843
		GLYMA_04G257100	2.37208	5.87546	0.0582179	0	0.100939
		GLYMA_06G324400	6.32313	14.3618	0.0276529	0.0290529	0.0769783
		AT4G09960 (AtSTK)	33.1427	143.513	7.55	6.12	4.6
		BnaC03g72890D	0	0	0.322	0	0
		BnaA03g24210D	0.047835	1.57595	21.917	1.516	6.246
	SHATTER-PROOF 1 (SHP1) and SHP2	AT3G58780 (AtSHP1)	204.104	238.07	91.35	2.28	2.43
		BnaA05g02990D	1.55258	5.7321	0.401	0.148	1.455
		BnaA05g03000D	0	0.0740244	0	0	0
		AT2G42830 (AtSHP2)	334.722	441.25	9.02	7.48	18.58
		BnaUnng05090D	0	0	0.458	0	0.158
		GLYMA_02G287700	3.29502	4.89158	0.035096	0	0.0665908
		GLYMA_14G027251	11.4312	13.3085	0	0	0
		GLYMA_18G105800	5.11605	9.45918	0.00082694	0	0
		GLYMA_08G310100	11.704	28.7087	0.195163	0	0
		Csa_6G177190	90.0905	104.508	1.14329	7.55736	1.8466
	NEW ENHANCER OF ROOT DWARFISM 1 (NERD1)	Csa_6G504640	63.563	57.1351	45.7903	60.4355	55.1296
		GLYMA_01G170600	23.6917	23.5116	15.5836	24.7896	13.7266
		GLYMA_11G072700	25.1032	21.2058	17.4634	17.6095	17.0791
		AT3G51050 (AtNERD1)	85.5165	89.6648	161.83	186.18	221.87
		BnaA03g41130D	21.3918	24.0642	8.346	7.995	8.336
		BnaC07g32030D	3.83435	2.73127	13.624	12.128	11.43
	HUELLENLOS (HLL)	BnaA06g36160D	27.4095	25.6275	7.052	12.471	10.851
		BnaA09g17870D	48.4049	33.9862	0.265	0.484	0.564
		AT1G17560 (AtHLL)	84.0052	75.7962	32.97	56.63	90.33
		BnaA04g15320D	84.5922	78.2352	0.293	0.092	0.044
		BnaC04g38260D	0.0375139	0	6.29	6.532	5.562
		GLYMA_18G105500	31.5035	36.5973	13.6137	12.0692	14.7275
		GLYMA_08G310400	23.7438	22.9696	13.4549	12.9424	16.4043
		Csa_2G401350	27.2375	30.2903	11.7746	17.9738	21.9693
		Csa_6G524020	26.2124	25.3993	7.84374	23.5503	10.1753
	SHORT INTEGUMENTS 2 (SIN2)	Csa_4G168980	9.65748	8.76243	4.3818	6.48763	6.57595
		BnaA05g02320D	7.26904	7.69018	0.148	0.501	0.391
		AT2G41670	0	0	0	0	0
		GLYMA_19G137600	11.5687	11.0044	2.91438	3.52323	2.00234
		GLYMA_03G135000	5.65148	5.23026	1.38183	1.35687	0.74067
	EPIDERMAL PATTERNING FACTOR‐LIKE 2 (EPFL2) and EPFL9	GLYMA_11G044700	1.28602	2.07423	0.176744	0.180663	0.110989
		AT4G12970 (AtEPFL9)	11.3117	6.59155	7.83	271.42	0.72
		BnaA08g04900D	3.13741	4.84169	0.04	1.379	0
		BnaC08g05340D	0	0.379917	0.134	2.151	0
		GLYMA_17G157200	3.45915	3.13737	0.184452	0.023946	0
		GLYMA_05G109900	1.16204	3.24402	0	0	0.0983286
		GLYMA_01G196900	1.30075	2.74086	0.245391	0	0
		BnaAnng32490D	4.66863	2.98355	0	0	0
		BnaC03g61250D	2.20748	0.18282	0.725	0	0
		Csa_6G497000	5.11265	5.04474	0.675461	3.78268	1.40156
		GLYMA_18G152800	3.46802	4.94619	0.253334	0.197929	1.70967
		GLYMA_08G345100	11.2924	12.3917	3.8907	4.81178	11.1611
		Csa_7G368090	4.7431	5.93029	0	0	0
		BnaC01g01210D	0	0	0.196	0	0
		AT4G37810 (AtEPFL2)	0	0	0	0	0
	ERECTA‐LIKE 1 (ERL1) and ERL2	BnaA06g21690D	63.7164	40.4371	0	0.012	0.018
		AT5G62230 (AtERL1)	131.324	153.943	19.95	57.48	22.4
		AT5G07180 (AtERL2)	428.249	412.994	1.12	41.8	0.9
		BnaC09g48340D	1.52304	0.515165	0.267	0.108	0.032
		BnaA10g23620D	51.9826	20.7026	0.321	0.419	0.043
		Csa_5G014290	74.4797	59.203	0.0602954	0	0.0340366
		GLYMA_16G203300	17.5768	14.3405	0.201591	0.747234	1.21081
		GLYMA_09G152400	18.1148	18.7765	0.0834314	0.130815	0.842972
		GLYMA_10G242300	61.336	21.864	1.40216	0.0905814	4.94333
		GLYMA_20G151800	35.331	15.6438	0.352353	0.0752932	2.53143
	YUCCA 1 (YUC1)	AT4G32540 (AtYUC1)	19.9218	18.5737	11.47	18.75	14.08
		BnaC01g05950D	0.172491	0.0289241	0	0	0.016
		BnaA08g12160D	2.48326	0.149729	0	0.575	0
		BnaCnng74730D	0	0	0	0	0
		BnaC03g67260D	0.112008	0.0405634	0	0	0
		Csa_2G379350	8.88578	7.53218	0.234953	0.1588	0.539481
		GLYMA_17G205800	7.34869	3.05158	0.117976	0.0308768	0.232473
		GLYMA_14G128200	3.10827	0.637594	0.011882	0.168182	0.137601
		GLYMA_06G072100	5.58729	1.93526	2.16633	0	0.0266419
		GLYMA_04G070100	6.37363	4.91583	0.76223	0	0.137317
	PIN-FORMED 1 (PIN1) and PIN3	AT1G70940 (AtPIN3)	16.0486	14.9828	397.22	209.68	173.1
		BnaC06g24400D	0.0870961	0.317273	10.828	18.681	5.209
		BnaA07g28990D	4.42159	7.64219	13.178	21.464	6.43
		Csa_5G284520	17.188	18.7438	4.81171	26.7815	5.72366
		Csa_5G576590	12.6583	22.3682	4.82093	18.5066	11.1478
		GLYMA_20G014300	5.20832	8.75668	20.8986	39.053	0.790529
		GLYMA_07G164600	1.5057	2.78832	3.3649	0.3456	0.976983
		GLYMA_09G117900	3.43769	6.41522	6.15739	1.08785	1.76115
		GLYMA_08G054700	29.0766	16.209	17.044	0.827231	2.95863
		GLYMA_09G176300	25.2938	15.0488	47.1673	0.923525	3.52597
		GLYMA_07G102500	22.967	13.4482	41.0286	0.479425	5.51162
		Csa_1G042820	47.9747	59.2613	13.1229	0.942139	29.9582
		AT1G73590 (AtPIN1)	255.161	253.557	179.87	42.4	139.75
		BnaC02g22310D	0.0182155	0.0507798	5.952	0.215	3.463
		BnaA02g16500D	17.5905	12.2491	5.546	0.441	4.876
	AUXIN RESPONSE FACTOR 3 / ETTIN (ARF3/ETT) and AUXIN RESPONSE FACTOR 5 / MONOPTERROS (ARF5/MP)	AT2G33860 (AtARF3)	961.728	798.519	84.53	53.18	31.98
		BnaA04g19890D	11.3313	6.973	10.045	2.682	9.863
		BnaA05g09790D	30.3905	22.7961	19.763	5.493	15.394
		Csa_6G518210	40.4895	44.0872	27.026	33.3943	54.2895
		GLYMA_13G174000	30.5847	26.2801	37.6058	3.78686	2.66858
		GLYMA_07G202200	14.3966	8.78079	8.21197	0.708333	2.03246
		GLYMA_15G078800	15.3306	15.1622	7.00188	4.833	2.24484
		GLYMA_13G234200	15.171	18.3968	21.1967	4.37583	1.80794
		Csa_3G866510	198.849	192.849	1.7433	0.817598	19.905
		GLYMA_17G256500	30.5618	15.11	3.26807	0.418071	2.85855
		GLYMA_14G217700	31.3588	18.2264	4.4493	0.283211	1.34811
		AT1G19850 (AtARF5)	1580.78	1459.73	74.5	92.5	87.05
		BnaA08g31250D	33.8592	48.2003	1.267	0.24	1.511
		BnaA06g14040D	39.3165	22.7588	1.795	0.167	5.938
	CYTOKININ OXIDASE 3 (CKX3) and CKX5	AT5G56970 (AtCKX3)	4.73359	5.53596	8.15	6.38	17.78
		BnaA10g28940D	0.0219803	0.36136	0	1.17	0
		BnaA02g08420D	5.87141	29.6369	0.037	0.586	0.249
		GLYMA_04G028900	1.46243	4.09987	0.0702989	0.0154104	0.0244272
		Csa_2G362450	2.80385	2.27257	0.171041	0.433662	0.196863
		BnaAnng09190D	12.9208	28.9421	0.223	17.952	0.21
		AT1G75450 (AtCKX5)	22.9667	12.9096	18.72	28.82	47.65
		Csa_1G588560	0.1232	0.0582494	19.9999	0.818772	18.2977
		GLYMA_15G170300	3.67972	3.82789	0.488428	0.114116	0.39836
		GLYMA_09G063900	2.85283	3.98967	0.15706	0.0280215	0.338343
		GLYMA_13G104700	0.602517	0.702936	0.123265	1.19129	0.0387348
		GLYMA_17G054500	2.17462	3.57473	0.680217	0.0701488	0.873303
	ARABIDOPSIS HISTIDINE KINASE 3 (AHK3)	Csa_6G095330	56.2103	54.599	44.2082	88.7065	57.9761
		GLYMA_05G148100	14.0777	9.67116	8.49459	13.7147	11.88
		GLYMA_08G105000	47.2966	22.2891	11.8999	30.6859	37.8668
		AT1G27320 (AtAHK3)	49.8258	76.4028	169.9	73	53.92
		BnaC07g11340D	0.163397	0.222264	5.28	9.262	7.693
		BnaA07g08880D	21.7752	14.2081	9.127	12.17	11.238
	CYTOKININ RESPONSE FACTORS 7 (CRF7)	GLYMA_11G199300	9.01905	8.92101	3.46396	10.9636	1.20717
		GLYMA_18G051500	9.39729	9.24766	2.61779	7.70547	0.772076
		GLYMA_14G205600	8.10727	5.71194	6.71704	15.8776	0.554747
		GLYMA_02G236800	2.20831	2.86793	4.68451	7.05238	0.608159
		Csa_6G133770	13.577	12.6842	39.1239	58.5838	34.7977
		BnaA02g35550D	34.389	25.5747	15.095	63.436	22.678
		AT1G22985	69.1329	79.4634	46.2	29.98	28.08
		BnaA08g20700D	0.9163	1.63315	1.587	0.46	1.278
		BnaAnng35170D	4.22046	3.13499	2.409	5.225	1.744
	ARABIDOPSIS RESPONSE REGULOR 1 (ARR1), ARR10, and ARR12	GLYMA_17G030600	22.6104	21.0467	8.23203	12.2644	16.0876
		GLYMA_07G243300	12.8262	11.188	8.5061	5.90695	18.56
		GLYMA_09G040000	5.98242	6.32104	4.19305	5.89779	12.4905
		GLYMA_15G145200	2.43828	2.67932	4.05534	4.94497	8.45386
		Csa_6G312560	53.5664	50.9219	27.2539	17.3259	50.1843
		Csa_3G165610	22.0664	20.745	28.7172	21.7103	29.6247
		BnaA03g42350D	3.43711	2.06569	0.32	0.565	0.79
		BnaA03g34300D	0.043976	0	0	0	0
		BnaC05g36490D	0.0646762	0.151274	2.404	1.608	3.991
		AT3G16857 (AtRR1)	102.998	156.63	81.65	63.27	95.68
		BnaA03g34320D	14.5831	7.65747	3.57	2.235	8.228
		BnaC03g39750D	1.21364	0.943123	2.01	1.474	4.618
		Csa_4G652100	13.1618	13.5792	8.21342	7.28074	39.6793
		GLYMA_06G063500	12.7475	15.6063	21.7687	7.27499	24.0545
		GLYMA_04G062500	10.5836	8.81054	4.07276	4.8733	12.431
		GLYMA_17G217100	3.39738	2.75703	0.842438	0.323625	6.90044
		GLYMA_14G110600	2.56965	2.31096	0.516165	0.57119	1.29966
		AT2G25180 (AtRR12)	162.6	131.415	66.15	125.35	109.37
		BnaC04g56320D	0.00974581	0	5.201	3.062	4.234
		BnaA04g14760D	7.66651	5.56505	1.89	1.2	2.059
		AT4G31920 (AtRR10)	82.2629	76.3836	79.17	59.33	129.47
		BnaC01g06500D	0	0	0	0	0
		BnaA03g51830D	14.6842	8.59341	4.131	6.086	8.628
		BnaC07g43590D	0	0	7.345	3.76	9.645
	GIBBERELLIN-INSENSTIVE DWARF 1a (GID1a), GID1b, and GID1c	AT3G63010 (AtGID1b)	49.6329	60.08	11.37	30.95	84.28
		BnaC04g21040D	0	0	0.161	0.543	0.935
		BnaCnng69280D	0	0	0.092	0.158	0.334
		Csa_7G391240	138.326	85.0667	24.0705	10.1951	78.7212
		GLYMA_03G148300	65.2271	16.3577	10.3641	132.822	32.8773
		GLYMA_10G022900	19.7041	6.61954	9.93085	64.4422	18.6162
		GLYMA_02G151100	7.48406	4.26926	6.15427	8.38539	9.90335
		Csa_1G572450	40.5979	32.9433	28.1571	31.8171	39.1674
		GLYMA_20G230600	24.5159	17.4865	19.4743	13.2879	10.972
		GLYMA_10G158000	18.8476	14.3421	21.1449	14.7972	11.0126
		AT5G27320 (AtGID1c)	39.5308	54.1746	41.63	28.97	29
		BnaC05g46680D	0.948287	1.15676	5.581	2.652	5.758
		AT3G05120 (AtGID1a)	100.32	139.51	106.67	98.48	129.18
	GIBBERELLIC ACID INSENSITIVE （GAI） and REPRESSOR OF GA1-3 （RGA）	GLYMA_08G095800	44.8577	32.0479	23.7637	11.0352	14.3924
		GLYMA_05G140400	48.3127	42.2395	25.8539	21.6665	18.4987
		Csa_5G569350	57.4795	55.1674	75.0692	87.8781	64.5172
		AT1G14920 (AtGAI)	219.835	291.061	273.4	278.52	121.18
		AT2G01570 (AtRGA)	69.4413	110.891	626.82	232.5	214.45
		BnaA09g18700D	73.6627	62.831	90.593	65.843	99.639
		BnaA06g34810D	39.8186	25.8445	36.385	31.234	23.91
	BRASSINOSTEROID INSENSITIVE 2 (BIN2)	GLYMA_13G266600	34.942	33.2469	13.4104	14.8111	28.5336
		GLYMA_12G231400	17.6983	17.1052	11.4566	5.49487	5.66213
		Csa_6G501930	95.8925	95.8903	34.9584	23.3677	98.1743
		BnaA02g17120D	35.8627	23.4036	9.127	12.17	11.238
		AT4G18710	676.543	862.85	338.45	206.17	222.5
	BRASSINAZOLE-RESISTANT 1 (BZR1), and BRI1-EMS-RESISTANT 1 (BES1)	Csa_2G361450	22.8088	23.0529	18.5277	13.1524	35.9449
		GLYMA_17G248900	14.5272	12.3961	14.3446	5.74484	8.89899
		GLYMA_14G076900	5.16281	4.82838	7.47842	4.40739	8.26335
		AT1G75080 (AtBZR1)	178.061	233.99	291.68	236.37	212.92
		AT1G19350 (AtBES1)	178.061	233.99	291.68	236.37	212.92
		BnaA08g22080D	15.522	17.9719	12.91	5.576	11.747
		BnaA09g44210D	0.826498	2.60881	0.625	0.293	1.309
