# Supplementary material for: Ovule initiation in crops characterized by multi-ovulate ovaries
Source: Mol Hortic. 2024 Oct 18;4:39. doi: 10.1186/s43897-024-00116-0 (PMC11488239; doi:10.1186/s43897-024-00116-0)
Supplement: Supplementary file 3 — Additional file 3: Supplementary Table 1. The genes involved in the regulation of ovule initiation and their homologs in three other species. Supplementary Table 2. Transcription profiles of genes related to ovule initiation in four species. Supplementary Table 3. Motif sequences. [file 43897_2024_116_MOESM3_ESM.zip › Supplementary Table 3.xlsx]

## Sheet: Sheet1
Supplementary Table 3. Motif sequences
Gene	No.	Sequences
REV	Motif 1	GKYVRYTAEQVEALERVYAECPKPSSLRRQQLIRECPIL
	Motif 2	NIEPKQIKVWFQNRRCREKQRKEASRLQTVNRKLSAMNKLLMEENDRLQK
	Motif 3	IAEETLAEFLSKATGTAVDWVQMPGMKPGPDSVGIFAISQSCSGVAARAC
	Motif 4	DRPSWFRDCRSLEVFTMFPAGNGGTIELVYTQTYAPTTLAPARDFWTLRY
	Motif 5	LPSGYLIRPCEGGGSIIHIVDHLNLEAWSVPEVLRPLYESSKVVAQKMTI
	Motif 6	ALRYIRQIAQETSGEVVYGLGRQPAVLRTFSQRLSRGFNDAVNGFNDDGW
	Motif 7	REHRSEWADFNVDAYSAATLKAGSYAYPGMRPTRFTGSQIIMPLGHTIEH
	Motif 8	FVSRDIHLLQICSGIDENAVGACSELVFAPIDEMFPDDAPLVPSGFRIIP
	Motif 9	RSVLTIAFQFPFESSLQDNVANMARQYVRSVISSVQRVAMAISPSGISP
	Motif 10	DKIFDESGRKALCTDFAKLMQQGFAYLPAGICVSTMGRHVSYEQAVAWKV
ARF3/5	Motif 1	VCLELWHACAGPLISLPKVGSLVVYFPQGHSE
	Motif 2	AEKDSDEVYAQVSLQPESEZREVKLREG
	Motif 3	KSKHTPHMFCKTLTASDTSTHGGFSVPR
	Motif 4	RAAEDCFPPLDYSQQRPSQELVARDLHGNEWRFRHIYRGQPRRHLLTTGW
	Motif 5	SAFVNKKKLVSGDAVLFJRGEDGELRLGVRRANQQQTALPF
	Motif 6	LSAQSMNIGVLAAVAHALSNRSPFSIFYNPRASPSEFIIPLAKFLKSVDG
	Motif 7	YSVGMRFGMRFETEDAGERRYMGTIVGISDVDPLRWPGSKWRCLQVRWDD
	Motif 8	CNDKQNRVSPWEIEPSGSLSISPSL
	Motif 9	VTPPIRTYTKVQKAGSVGRSIDVTSFKBYEELKSAIECMFGLEGLLTDPK
	Motif 10	WKLVYVDYESDVLLVGDDPWEEFVGCVRCIRILSPSEVQQMSEEGMKLLN
